# Supplementary material for: Puberty classifications in beef heifers are moderately to highly heritable and associated with candidate genes related to cyclicity and timing of puberty
Source: Front Genet. 2024 Jun 13;15:1405456. doi: 10.3389/fgene.2024.1405456 (PMC11208629; doi:10.3389/fgene.2024.1405456)
Supplement: Supplementary file 1 [file Table1.XLSX]

## Sheet: Sheet1
SNP	CHR	POS	Gene	MAF_AL	MAF_ETvND	MAF_ET	PseudoPval_AL	PseudoPval_ETvND	PseudoPval_ET
ARS-BFGL-NGS-104832	3	115783015	IQCA1	0.0902256	0.0859539	0.0786667	0.0686667	0.0614667	0.0916
3_115822760	3	115822760	IQCA1	0.18703	0.184486	0.169333	0.03	0.316533	0.188
BovineHD0300033818	3	115841954	IQCA1	0.194549	0.196017	0.202667	0.193867	0.0476	0.586133
BovineHD0300033832	3	115889059	IQCA1	0.485902	0.481132	0.490667	0.786267	0.918	0.144133
BovineHD0300033843	3	115923289	IQCA1	0.271617	0.268344	0.26	0.567067	0.314533	0.132933
BovineHD0300033846	3	115940748	IQCA1	0.488722	0.496855	0.489333	0.655733	0.4	0.513333
BovineHD0300033853	3	115964234	IQCA1	0.318609	0.328092	0.325333	0.874533	0.457467	0.979867
BovineHD0400014205	4	51072702	ASZ1	0.392857	0.390985	0.388	0.554533	0.542133	0.6264
ARS-BFGL-NGS-117196	4	51149352	WNT2	0.481203	0.480084	0.493333	0.129733	0.406267	0.231733
BovineHD0400014232	4	51155355	WNT2	0.406015	0.40566	0.414667	0.333733	0.6288	0.182533
ARS-BFGL-NGS-113150	4	51179378	ST7	0.385338	0.3826	0.393333	0.4648	0.793333	0.274533
BovineHD0400014254	4	51244093	ST7	0.229323	0.226415	0.242667	0.39	0	0.6416
BovineHD0400014257	4	51250626	ST7	0.190789	0.187631	0.204	0.499467	0.00733333	0.5688
BovineHD0400014262	4	51276768	ST7	0.229323	0.226415	0.242667	0.384533	0.0304	0.512133
BovineHD0400014275	4	51328895	ST7	0.184211	0.185535	0.192	0.564267	0.359867	0.486933
BovineHD0400014280	4	51349779	ST7	0.440789	0.442348	0.44	0.806667	0.944133	0.350933
BTB-00185536	4	51363243	ST7	0.49718	0.5	0.489333	0.876133	0.4276	0.0548
BovineHD0400014283	4	51374674	ST7	0.49718	0.5	0.489333	0.867067	0.327067	0.0433333
Hapmap51289-BTA-70566	4	51434434	ST7	0.171992	0.179245	0.170667	0.7472	0.8136	0.9132
BovineHD0400014308	4	51460443	ST7	0.349624	0.345912	0.342667	0.854667	0.836267	0.405867
Hapmap49518-BTA-19021	4	91937565	SND1	0.453008	0.448637	0.433333	0.3608	0.1532	0.266667
BovineHD0400025860	4	91949079	SND1	0.452068	0.447589	0.432	0.326133	0.222933	0.249733
ARS-BFGL-NGS-74821	4	91959897	SND1	0.452068	0.447589	0.432	0.340533	0.0214667	0.3588
BovineHD0400025874	4	91999869	SND1	0.267857	0.268344	0.254667	0.4176	0.2068	0.939467
BTB-01295280	4	92016885	SND1	0.426692	0.428721	0.416	0.5548	0.424267	0.567067
BovineHD0400025880	4	92030046	SND1	0.426692	0.428721	0.416	0.545067	0.2428	0.635733
BovineHD0400025885	4	92037210	SND1	0.299812	0.29979	0.305333	0.8112	0.9404	0.532533
BovineHD0400025887	4	92039144	SND1	0.154135	0.150943	0.148	0.806533	0.359067	0.679067
BovineHD0400025916	4	92105512	SND1	0.131579	0.125786	0.124	0.5824	0.196267	0.9856
Hapmap34400-BES9_Contig569_627	4	92150036	LRRC4;SND1	0.350564	0.353249	0.333333	0.0970667	0.0637333	0.5028
ARS-BFGL-NGS-30397	4	92245734	SND1	0.259398	0.256813	0.253333	0.880933	0.4516	0.0545333
BTB-00220941	5	8432749	SYT1	0.444549	0.446541	0.445333	0.335467	0.195733	0.8152
BTB-00220966	5	8473627	SYT1	0.12218	0.12369	0.118667	0.948	0.812933	0.922133
BTB-00218546	5	8515040	SYT1	0.0864662	0.0849057	0.096	0.1116	0	0.322667
UA-IFASA-4572	5	8557986	SYT1	0.284774	0.287212	0.296	0.570533	0.378667	0.643733
BTA-74150-no-rs	5	8578620	SYT1	0.315789	0.315514	0.324	0.787733	0.453733	0.606133
BovineHD0500002424	5	8584192	SYT1	0.491541	0.493711	0.489333	0.646933	0.590667	0.600533
BovineHD0500002432	5	8607936	SYT1	0.18515	0.18239	0.196	0.5552	0.181467	0.4832
ARS-BFGL-NGS-69702	5	8616456	SYT1	0.0657895	0.0660377	0.0653333	0.837067	0.548	0.915333
ARS-BFGL-NGS-78236	5	8641377	SYT1	0.161654	0.163522	0.170667	0.3596	0.9416	0.9328
BovineHD0500002444	5	8645334	SYT1	0.171053	0.165618	0.177333	0.412933	0.344533	0.673333
BovineHD0500002449	5	8667320	SYT1	0.352444	0.361635	0.366667	0.0908	0.3344	0.788533
ARS-BFGL-NGS-11736	5	8678942	SYT1	0.178571	0.185535	0.188	0.368533	0.5648	0.93
BovineHD0500002458	5	8694578	SYT1	0.430451	0.436059	0.438667	0.508267	0.476533	0.147867
BovineHD0500002461	5	8701734	SYT1	0.403195	0.399371	0.394667	0.860133	0.830933	0.399733
ARS-BFGL-NGS-109524	5	8746581	SYT1	0.0892857	0.0859539	0.0853333	0.707867	0.636267	0.951333
Hapmap50771-BTA-74233	5	8768127	SYT1	0.234962	0.238994	0.238667	0.4164	0.889333	0.548
BTB-00218821	5	8802394	SYT1	0.209586	0.209644	0.213333	0.5528	0.8312	0.616133
BovineHD0500002513	5	8825659	SYT1	0.43985	0.449686	0.444	0.0497333	0.367467	0.0489333
BovineHD0500002515	5	8826886	SYT1	0.352444	0.360587	0.361333	0.0385333	0.862267	0.0198667
UA-IFASA-7270	5	8835298	SYT1	0.440789	0.450734	0.445333	0.0352	0.3576	0.0490667
BTB-00218987	5	8878483	SYT1	0.328008	0.330189	0.324	0.679733	0.918	0.286267
BovineHD0500002553	5	8928097	SYT1	0.450188	0.448637	0.436	0.782267	0.774933	0.2788
BTB-00219231	5	8963886	SYT1	0.364662	0.371069	0.374667	0.6108	0.347333	0.6644
BTB-00219093	5	9000638	SYT1	0.345865	0.358491	0.358667	0.1484	0.4396	0.905867
BovineHD0500007801	5	26614294	AMHR2	0.18515	0.183438	0.198667	0.0448	0.00613333	0.277733
BovineHD0500008617	5	29196340	DIP2B	0.12782	0.126834	0.12	0.155733	0.769067	0.0370667
BovineHD0500008623	5	29216390	DIP2B	0.362782	0.359539	0.362667	0.384	0.644	0.114
BovineHD0500008631	5	29254227	DIP2B	0.295113	0.298742	0.276	0.0142667	0.0273333	0.118933
BTA-73209-no-rs	5	29329879	DIP2B	0.459586	0.457023	0.472	0.0902667	0.7728	0.0552
BovineHD0500008654	5	29337648	DIP2B	0.0845865	0.0859539	0.0786667	0.106267	0.634533	0.0186667
BovineHD0500008659	5	29359331	DIP2B	0.18515	0.183438	0.177333	0.615733	0.805333	0.835067
BovineHD0500008662	5	29363891	DIP2B	0.451128	0.448637	0.465333	0.0593333	0.772267	0.1416
BTA-73210-no-rs	5	29377307	DIP2B	0.151316	0.151992	0.144	0.607467	0.8468	0.762267
BovineHD0500008692	5	29511990	FAM186A	0.268797	0.259958	0.264	0.974933	0.281467	0.118
BovineHD0500008693	5	29517071	FAM186A	0.331767	0.339623	0.338667	0.9364	0.209467	0.362667
BovineHD0500008701	5	29562555	FAM186A	0.231203	0.221174	0.230667	0.509867	0.746667	0.1308
BovineHD0500008703	5	29580294	FAM186A	0.353383	0.343816	0.350667	0.4972	0.488267	0.452933
BovineHD0500009438	5	32372596	VDR	0.178571	0.183438	0.172	0.212533	0.877867	0.0598667
DB-288-seq-rs386008150	5	32375871	VDR	0.0827068	0.0828092	0.0786667	0.729467	0.1852	0.4748
BovineHD0500009446	5	32386622	VDR	0.486842	0.491614	0.470667	0.0806667	0.639467	0.113067
BovineHD0500009456	5	32414358	VDR	0.396617	0.400419	0.382667	0.0478667	0.864933	0.00866667
ARS-USMARC-637	5	32428588	VDR	0.107143	0.107966	0.106667	0.848533	0.139067	0.2452
BovineHD0500027888	5	97342941	BORCS5	0.457707	0.455975	0.46	0.5948	0.646	0.586533
Hapmap58633-rs29009713	5	97357131	BORCS5	0.304511	0.308176	0.312	0.455067	0.910267	0.0377333
ARS-BFGL-NGS-118551	5	97391475	BORCS5	0.218045	0.216981	0.217333	0.118933	0.8812	0.0834667
BovineHD0500036164	5	97397824	BORCS5	0.113722	0.115304	0.113333	0.0585333	0.1	0.177333
ARS-BFGL-NGS-73099	5	97434109	BORCS5	0.433271	0.426625	0.429333	0.112533	0.950133	0.0238667
ARS-BFGL-NGS-101734	7	21415212	AMH	0.202068	0.201258	0.206667	0.597333	0.399333	0.265867
UFL-rs109621328	7	51765080	NDUFA2	0.0986842	0.0995807	0.1	0.711467	0.2688	0.0110667
BTA-79494-no-rs	7	59143898	C7H5orf46	0.37312	0.37631	0.361333	0.2352	0.2896	0.3932
BovineHD0700024724	7	81957721	ATG10	0.452068	0.446541	0.452	0.4072	0.227333	0.273467
BTB-01250664	7	81968933	ATG10	0.452068	0.446541	0.452	0.395733	0.172667	0.229733
BTB-01250562	7	82004359	ATG10	0.031015	0.0293501	0.0266667	0.384267	0.230933	0.886
BovineHD0700024744	7	82015902	ATG10	0.167293	0.165618	0.158667	0.276533	0.110933	0.7472
ARS-BFGL-NGS-26824	7	82044706	ATG10	0.0733083	0.0702306	0.0746667	0.6	0.654667	0.848133
Hapmap26460-BTA-159673	7	82182004	ATG10	0.37312	0.372117	0.353333	0.153733	0.213867	0.9048
BovineHD0700024791	7	82202322	ATG10	0.396617	0.401468	0.390667	0.9528	0.732933	0.172133
BovineHD0700024795	7	82207201	ATG10	0.424812	0.42348	0.421333	0.520533	0.941333	0.9312
Hapmap60894-rs29027443	7	87721519	TMEM161B	0.429511	0.432914	0.436	0.4088	0.333733	0.612133
BTA-80767-no-rs	8	16797375	MOB3B	0.281015	0.286164	0.274667	0.842933	0.3432	0.8232
BovineHD0800005244	8	16810559	MOB3B	0.193609	0.197065	0.196	0.914133	0.646	0.993067
BovineHD0800005257	8	16849236	MOB3B	0.429511	0.430818	0.428	0.9276	0.306267	0.775067
BovineHD0800005264	8	16862751	MOB3B	0.491541	0.489518	0.477333	0.307733	0.00106667	0.6976
BovineHD0800005274	8	16882340	MOB3B	0.402256	0.404612	0.4	0.6872	0.442	0.952267
BovineHD0800005283	8	16919452	MOB3B	0.143797	0.145702	0.130667	0.0905333	0.0366667	0.6908
BovineHD0800005286	8	16923300	MOB3B	0.488722	0.484277	0.466667	0.202	0.130533	0.8168
ARS-BFGL-NGS-19430	8	16928735	MOB3B	0.389098	0.383648	0.402667	0.902133	0.627733	0.727067
BovineHD4100006558	8	16940793	MOB3B	0.37312	0.373166	0.356	0.9188	0.267733	0.906533
BovineHD0800005300	8	16948860	MOB3B	0.425752	0.428721	0.421333	0.109867	0.00226667	0.6136
ARS-BFGL-NGS-101405	8	16954974	MOB3B	0.443609	0.440252	0.433333	0.687067	0.277867	0.837067
BTA-02498-no-rs	8	16982016	MOB3B	0.0704887	0.067086	0.0773333	0.545733	0.00146667	0.818533
Hapmap33212-BTA-145669	8	31048572	MPDZ	0.231203	0.22956	0.226667	0.938133	0.247867	0.312667
ARS-BFGL-NGS-99514	8	31069589	MPDZ	0.215226	0.214885	0.218667	0.6176	0.356133	0.1108
BovineHD0800009446	8	31102683	MPDZ	0.396617	0.387841	0.384	0.331333	0.968533	0.0965333
BovineHD0800009457	8	31130099	MPDZ	0.49812	0.48847	0.476	0.2708	0.920533	0.946933
BovineHD0800009461	8	31148193	MPDZ	0.43891	0.447589	0.438667	0.146933	0.3964	0.4304
BovineHD0800009467	8	31166613	MPDZ	0.354323	0.356394	0.365333	0.985733	0.0325333	0.00973333
Hapmap58885-rs29013453	8	31189727	MPDZ	0.484962	0.486373	0.476	0.773067	0.597333	0.981333
BovineHD0800009480	8	31205533	MPDZ	0.427632	0.428721	0.426667	0.586	0.5988	0.409333
BovineHD0800014578	8	48407510	GDA	0.422932	0.425577	0.413333	0.787867	0.666533	0.794933
BovineHD0800014579	8	48408237	GDA	0.422932	0.425577	0.413333	0.798667	0.650667	0.9232
BovineHD0800014593	8	48461560	GDA	0.483083	0.48847	0.482667	0.9932	0.576	0.795867
Hapmap41169-BTA-117725	8	48489615	GDA	0.343985	0.340671	0.346667	0.529467	0.264133	0.7552
BovineHD0800021113	8	69679593	SLC39A14	0.350564	0.353249	0.337333	0.469333	0.1936	0.628933
BovineHD0800021118	8	69696997	SLC39A14	0.410714	0.410901	0.397333	0.559067	0.248	0.914667
BovineHD0800021129	8	69722142	SLC39A14	0.412594	0.415094	0.410667	0.925867	0.314933	0.708
BTB-01605981	8	69746687	PPP3CC	0.488722	0.486373	0.497333	0.982533	0.967867	0.4292
BTB-01605973	8	69817383	PPP3CC	0.330827	0.322851	0.337333	0.411467	0.958533	0.222
ARS-BFGL-NGS-35876	8	70029427	PEBP4	0.135338	0.133124	0.137333	0.42	0.797067	0.378933
BovineHD0800021233	8	70052240	PEBP4	0.320489	0.321803	0.308	0.656667	0.888267	0.2044
ARS-BFGL-NGS-111267	8	70055626	PEBP4	0.118421	0.116352	0.125333	0.516933	0.00613333	0.554267
BovineHD0800021239	8	70064583	PEBP4	0.354323	0.352201	0.336	0.170133	0.681067	0.0484
Hapmap39439-BTA-81498	8	70079000	PEBP4	0.37594	0.374214	0.356	0.142667	0.778533	0.0376
BovineHD0800021261	8	70130939	PEBP4	0.0996241	0.101677	0.0906667	0.500133	0.324267	0.6944
ARS-BFGL-NGS-17346	8	70146764	PEBP4	0.0780075	0.0796646	0.0706667	0.630667	0.326667	0.7692
Hapmap26182-BTA-156401	8	70210250	PEBP4	0.207707	0.207547	0.218667	0.4776	0.463867	0.148
BovineHD0800021306	8	70236839	PEBP4	0.432331	0.443396	0.450667	0.152133	0.775067	0.459467
ARS-BFGL-NGS-10392	8	70240431	PEBP4	0.0883459	0.0859539	0.084	0.764667	0.444	0.7148
chr8_70752254	8	70245707	PEBP4	0.0883459	0.0859539	0.084	0.728933	0.831733	0.834533
BovineHD0800021313	8	70254378	PEBP4	0.491541	0.487421	0.465333	0.9592	0.780133	0.996
BTB-00357728	8	72833245	CDCA2	0.463346	0.465409	0.442667	0.538	0.1888	0.0734667
BovineHD4100006932	8	76109289	FAM205A	0.18703	0.191824	0.173333	0.6296	0.849067	0.562533
ARS-BFGL-NGS-61328	8	85375592	PTPDC1	0.399436	0.386792	0.392	0.593067	0.1644	0.303333
BovineHD0800025758	8	85390185	PTPDC1	0.296053	0.286164	0.298667	0.2168	0.207067	0.126267
BovineHD0800026244	8	86973779	SYK	0.25188	0.244235	0.241333	0.7928	0.605333	0.276133
BovineHD0800026258	8	86999675	SYK	0.489662	0.483229	0.472	0.3672	0.4968	0.849067
BovineHD0900029738	9	100470596	PDE10A	0.339286	0.339623	0.332	0.491467	0.671333	0.354933
ARS-BFGL-NGS-60675	9	100489205	PDE10A	0.449248	0.453878	0.465333	0.961333	0.9176	0.688533
ARS-BFGL-NGS-106604	9	100509788	PDE10A	0.295113	0.293501	0.294667	0.2352	0.3988	0.0372
BovineHD0900029772	9	100522441	PDE10A	0.471805	0.466457	0.473333	0.0709333	0.0774667	0.2604
BovineHD0900029782	9	100552796	PDE10A	0.440789	0.438155	0.424	0.499067	0.998267	0.167067
BovineHD0900029784	9	100559568	PDE10A	0.465226	0.465409	0.450667	0.248533	0.499467	0.179867
BovineHD0900029785	9	100562259	PDE10A	0.209586	0.210692	0.193333	0.6512	0.756	0.9664
ARS-BFGL-NGS-105475	9	100572183	PDE10A	0.426692	0.42348	0.441333	0.357733	0.412267	0.024
BovineHD0900029805	9	100602117	PDE10A	0.405075	0.410901	0.413333	0.157067	0.573067	0.026
BovineHD0900029823	9	100644531	PDE10A	0.370301	0.36478	0.373333	0.707467	0.828667	0.198933
BovineHD0900029838	9	100683663	PDE10A	0.24718	0.244235	0.245333	0.855467	0.623467	0.282267
ARS-BFGL-NGS-17490	9	100732480	PDE10A	0.467105	0.465409	0.433333	0.2348	0.0336	0.8732
BovineHD0900030253	9	101789850	RNASET2	0.386278	0.388889	0.38	0.24	0.1172	0.261467
BovineHD0900030297	9	101917970	CCR6	0.12782	0.13522	0.125333	0.353733	0.187467	0.922
BovineHD0900030309	9	101949455	GPR31	0.295113	0.293501	0.277333	0.691067	0.9708	0.626133
ARS-BFGL-NGS-103828	10	22184500	OR6J1	0.0545113	0.0555556	0.064	0.485067	0.358533	0.407067
ARS-BFGL-NGS-26456	10	97145704	FLRT2	0.354323	0.355346	0.348	0.4324	0.404933	0.434667
10_97152695	10	97152695	FLRT2	0.413534	0.408805	0.42	0.858133	0.703733	0.835067
Hapmap60701-rs29010356	10	97167087	FLRT2	0.220865	0.218029	0.221333	0.965467	0.305067	0.7976
BovineHD1000028407	10	97175447	FLRT2	0.0780075	0.0786164	0.084	0.226533	0.446	0.436667
BovineHD1000028413	10	97184468	FLRT2	0.442669	0.440252	0.437333	0.185733	0.1392	0.1024
BovineHD1000028426	10	97211935	FLRT2	0.387218	0.378407	0.385333	0.8612	0.3308	0.1776
ARS-BFGL-NGS-90588	10	97212808	FLRT2	0.145677	0.143606	0.157333	0.788933	0.581867	0.2916
ARS-BFGL-NGS-38289	10	97232911	FLRT2	0.0526316	0.0545073	0.0573333	0.2184	0.416	0.774533
BovineHD1000028446	10	97237956	FLRT2	0.37782	0.385744	0.396	0.646933	0.7068	0.6196
BovineHD1000029573	10	100830724	FOXN3	0.43515	0.432914	0.437333	0.448533	0.8776	0.0444
ARS-BFGL-NGS-102591	10	100856325	FOXN3	0.475564	0.47065	0.473333	0.3572	0.0012	0.643333
Hapmap33984-BES3_Contig376_957	10	100893959	FOXN3	0.203947	0.199161	0.214667	0.0549333	0.0230667	0.0984
BovineHD1000029620	10	100949262	FOXN3	0.167293	0.165618	0.169333	0.248533	0.876533	0.000266667
BovineHD1000029621	10	100950493	FOXN3	0.281955	0.284067	0.288	0.2596	0.3964	0.294133
BovineHD1000029628	10	100960737	FOXN3	0.335526	0.333333	0.345333	0.805467	0.695067	0.7264
ARS-BFGL-NGS-76232	10	100963162	FOXN3	0.139098	0.138365	0.14	0.7084	0.517333	0.632133
BovineHD1000029635	10	100974311	FOXN3	0.308271	0.303983	0.308	0.8672	0.229867	0.637867
ARS-BFGL-NGS-40686	10	100991473	FOXN3	0.18515	0.181342	0.181333	0.667067	0.0972	0
BovineHD1000029668	10	101020467	FOXN3	0.394737	0.390985	0.392	0.5352	0.9508	0.346
BovineHD1000029674	10	101040884	FOXN3	0.403195	0.400419	0.418667	0.2328	0.526133	0.2872
ARS-BFGL-NGS-63793	10	101083656	FOXN3	0.414474	0.416143	0.418667	0.563467	0.8596	0.373333
BovineHD1000029697	10	101092487	FOXN3	0.43797	0.442348	0.436	0.243467	0.733733	0.2644
BovineHD1000029699	10	101102845	FOXN3	0.426692	0.429769	0.428	0.4504	0.163733	0.8716
BovineHD1000029703	10	101110015	FOXN3	0.454887	0.451782	0.452	0.46	0.201867	0.228933
BovineHD1000029713	10	101125749	FOXN3	0.492481	0.491614	0.478667	0.355333	0.780133	0.720133
ARS-BFGL-NGS-35190	10	101153984	FOXN3	0.429511	0.437107	0.434667	0.162533	0.241333	0.7396
BovineHD1000029750	10	101193636	FOXN3	0.462406	0.466457	0.454667	0.4952	0.763333	0.904
BovineHD1000029752	10	101199947	FOXN3	0.293233	0.290356	0.301333	0.6036	0.2604	0.249733
BovineHD1000029759	10	101215897	FOXN3	0.402256	0.399371	0.386667	0.231067	0.829333	0.062
BTA-99881-no-rs	10	101250880	FOXN3	0.479323	0.476939	0.478667	0.629733	0.480933	0.602267
Hapmap51305-BTA-74560	10	103192471	TRIM69	0.427632	0.422432	0.417333	0.236133	0.515333	0.842933
BovineHD1000030486	10	103194364	TRIM69	0.444549	0.4413	0.44	0.596133	0.5828	0.700267
Hapmap45323-BTA-90907	11	31274292	FSHR	0.379699	0.386792	0.368	0.8496	0.0217333	0.0488
ARS-BFGL-NGS-5623	11	31318499	FSHR	0.453008	0.454927	0.468	0.868133	0.852133	0.226933
UFL-rs43745234	11	31321669	FSHR	0.37782	0.384696	0.368	0.767333	0.191733	0.0498667
ARS-BFGL-NGS-41170	11	31338818	FSHR	0.278195	0.280922	0.257333	0.1764	0.0201333	0.744267
BovineHD1100009386	11	31379610	FSHR	0.386278	0.390985	0.376	0.154933	0.344133	0.4724
ARS-BFGL-NGS-23358	11	31404624	FSHR	0.0488722	0.0461216	0.0453333	0.0702667	0.855067	0.0665333
BovineHD1100009397	11	31411244	FSHR	0.383459	0.386792	0.370667	0.135067	0.308933	0.562933
BovineHD1100009399	11	31415290	FSHR	0.389098	0.393082	0.378667	0.1544	0.453467	0.463067
BovineHD1100009408	11	31437051	FSHR	0.470865	0.47065	0.488	0.0761333	0.0581333	0.463333
BovineHD1100009414	11	31450663	FSHR	0.43891	0.433962	0.429333	0.913467	0.238133	0.949067
BovineHD1100024444	11	85231543	TRIB2	0.375	0.372117	0.362667	0.2536	0.464667	0.824933
BovineHD1100024449	11	85245232	TRIB2	0.223684	0.221174	0.221333	0.592933	0.456933	0.518133
ARS-BFGL-NGS-30815	12	2205527	DIAPH3	0.0601504	0.057652	0.0613333	0.967467	0.620267	0.892133
BovineHD1200000624	12	2258803	DIAPH3	0.384398	0.37631	0.366667	0.1844	0.420933	0.764
ARS-BFGL-NGS-112364	12	2259886	DIAPH3	0.0526316	0.0513627	0.0533333	0.8424	0.0822667	0.825733
BovineHD1200000629	12	2266224	DIAPH3	0.326128	0.319706	0.306667	0.163467	0.728133	0.926
Hapmap43221-BTA-27481	12	2299252	DIAPH3	0.0601504	0.057652	0.0613333	0.942267	0.656267	0.880533
BovineHD1200000660	12	2315963	DIAPH3	0.367481	0.358491	0.349333	0.0745333	0.491333	0.370533
BTB-01102914	12	2323582	DIAPH3	0.369361	0.361635	0.352	0.0948	0.682667	0.583867
Hapmap40318-BTA-122815	12	2350878	DIAPH3	0.0545113	0.0524109	0.0546667	0.8624	0.930667	0.7312
BovineHD1200000684	12	2353432	DIAPH3	0.174812	0.175052	0.184	0.411733	0.578667	0.461067
Hapmap27791-BTA-163288	12	2373959	DIAPH3	0.352444	0.352201	0.348	0.7456	0.3728	0.350267
BovineHD1200000714	12	2428425	DIAPH3	0.369361	0.371069	0.374667	0.267733	0.3496	0.394533
ARS-BFGL-NGS-55191	12	2438161	DIAPH3	0.178571	0.179245	0.186667	0.3476	0.7996	0.6356
ARS-BFGL-NGS-100743	12	2509817	DIAPH3	0.360902	0.367925	0.374667	0.436	0.371733	0.950933
BovineHD1200000771	12	2524451	DIAPH3	0.473684	0.472746	0.477333	0.615867	0.777733	0.716933
BovineHD1200000774	12	2530403	DIAPH3	0.275376	0.274633	0.272	0.786267	0.862667	0.723733
BovineHD1200000776	12	2532543	DIAPH3	0.413534	0.410901	0.421333	0.4024	0.997467	0.729733
BovineHD1200000778	12	2541056	DIAPH3	0.465226	0.455975	0.442667	0.2644	0.300133	0.995333
BTA-27496-no-rs	12	2549908	DIAPH3	0.385338	0.378407	0.368	0.2584	0.360667	0.8348
BovineHD1200000787	12	2581464	DIAPH3	0.428571	0.420335	0.412	0.215467	0.551467	0.666
BovineHD1200000797	12	2604294	DIAPH3	0.430451	0.436059	0.453333	0.7564	0.8548	0.403067
BovineHD1200000799	12	2611036	DIAPH3	0.465226	0.468553	0.482667	0.8596	0.939733	0.167333
ARS-BFGL-NGS-114879	12	2644806	DIAPH3	0.233083	0.226415	0.216	0.653867	0.4808	0.425733
BTA-27507-no-rs	12	2667114	DIAPH3	0.245301	0.238994	0.229333	0.609733	0.421733	0.822
BovineHD1200000832	12	2676404	DIAPH3	0.346805	0.342767	0.337333	0.896133	0.689733	0.993333
ARS-BFGL-NGS-1415	12	2692451	DIAPH3	0.381579	0.379455	0.374667	0.117467	0.384667	0.723733
Hapmap49942-BTA-27508	12	2731456	DIAPH3	0.253759	0.246331	0.24	0.659733	0.391333	0.6184
BTB-01793600	15	47008235	OR56A5	0.18515	0.186583	0.186667	0.475333	0.5956	0.5672
ARS-BFGL-NGS-107234	15	52381562	FCHSD2	0.106203	0.10587	0.116	0.567733	0.9444	0.758267
BovineHD1500015363	15	52387925	FCHSD2	0.390038	0.39413	0.394667	0.263067	0.116533	0.656667
BovineHD1500015365	15	52394951	FCHSD2	0.390977	0.39413	0.394667	0.274133	0.194933	0.510933
BovineHD1500015377	15	52454943	FCHSD2	0.359023	0.361635	0.364	0.253733	0.0658667	0.424933
ARS-BFGL-NGS-40602	15	52465343	FCHSD2	0.430451	0.425577	0.429333	0.234533	0.131867	0.895067
BovineHD1500015383	15	52482690	FCHSD2	0.484962	0.492662	0.482667	0.668933	0.503733	0.4448
BovineHD1500015398	15	52514760	FCHSD2	0.328947	0.336478	0.330667	0.7	0.5772	0.408533
BovineHD1500015407	15	52567017	FCHSD2	0.328947	0.336478	0.330667	0.7248	0.811067	0.304667
BovineHD1500015408	15	52576995	FCHSD2	0.484962	0.492662	0.482667	0.673467	0.704	0.4532
BovineHD1500015413	15	52598144	FCHSD2	0.106203	0.10587	0.116	0.603333	0.457867	0.664667
BovineHD1500015416	15	52613904	FCHSD2	0.414474	0.420335	0.417333	0.974	0.717467	0.174933
BovineHD1500015418	15	52626086	FCHSD2	0.304511	0.310273	0.296	0.660267	0.671067	0.494933
BovineHD1500017724	15	60973875	FSHB	0.223684	0.221174	0.217333	0.3564	0.4244	0.412933
BovineHD1500022839	15	77370488	NDUFS3	0.408835	0.412998	0.405333	0.492667	0.966933	0.0644
Hapmap57747-ss46526879	15	77380915	NDUFS3	0.408835	0.407757	0.389333	0.828	0.521467	0.346933
BovineHD1500022842	15	77381922	NDUFS3	0.360902	0.360587	0.361333	0.4692	0.280533	0.3356
BTB-00617870	15	77415394	MTCH2	0.483083	0.483229	0.5	0.3168	0.9296	0.0661333
BTB-00618478	15	77546541	NUP160	0.414474	0.41195	0.394667	0.625467	0.976267	0.547733
ARS-BFGL-NGS-76897	16	80631818	NAV1	0.336466	0.323899	0.328	0.860667	0.207333	0.800933
BovineHD1600013728	16	80755830	NAV1	0.287594	0.289308	0.284	0.423733	0.619067	0.8964
BovineHD1600013720	16	80799168	NAV1	0.451128	0.462264	0.450667	0.351867	0.00946667	0.687467
chr18_19031651	18	18939345	NKD1	0.203947	0.21174	0.212	0.0281333	0.291467	0.1732
BovineHD1800005939	18	18978049	NKD1	0.491541	0.484277	0.473333	0.170933	0.07	0.564667
BovineHD1800005953	18	19013656	NKD1	0.383459	0.392034	0.384	0.7852	0.469067	0.492933
ARS-BFGL-NGS-11252	18	19018396	NKD1	0.125	0.125786	0.126667	0.74	0.145867	0.963333
chr18_19124441	18	19032513	NKD1	0.384398	0.375262	0.38	0.753733	0.150133	0.162667
ARS-USDA-AGIL-chr18-46875862-000350	18	46687256	ALKBH6;CLIP3;SDHAF1;SYNE4	0.482143	0.473795	0.465333	0.2896	0.02	0.0497333
ARS-USDA-AGIL-chr18-46875864-000351	18	46687258	ALKBH6;CLIP3;SYNE4	0.482143	0.473795	0.465333	0.2824	0	0.0498667
ARS-BFGL-NGS-110048	18	53462716	NOVA2	0.463346	0.461216	0.441333	0.0789333	0.341467	0.4292
BovineHD1900010279	19	34640126	SREBF1	0.469925	0.457023	0.482667	0.675067	0.217867	0.5188
ARS-BFGL-NGS-4759	19	34652351	SREBF1	0.449248	0.457023	0.429333	0.436933	0.5312	0.694
ARS-BFGL-NGS-18146	19	53920670	TMEM235	0.190789	0.197065	0.190667	0.633733	0.5168	0.838667
ARS-BFGL-NGS-116952	19	53942084	BIRC5;TMEM235	0.115602	0.115304	0.116	0.599467	0.158667	0.744533
BovineHD1900015298	19	53947810	AFMID;BIRC5	0.115602	0.115304	0.116	0.563067	0.703467	0.753733
BovineHD2000006721	20	22356524	MAP3K1	0.0319549	0.0303983	0.0266667	0.417333	0.290667	0.780133
BovineHD2000006722	20	22359145	MAP3K1	0.116541	0.116352	0.12	0.807867	0.822933	0.882
BovineHD2000006723	20	22364190	MAP3K1	0.0366541	0.0345912	0.0293333	0.3396	0.1516	0.7624
BovineHD2000006724	20	22364753	MAP3K1	0.0366541	0.0345912	0.0293333	0.3032	0.00533333	0.741867
BovineHD2000006727	20	22373973	MAP3K1	0.0996241	0.0943396	0.0826667	0.278667	0.0898667	0.168133
BovineHD2000006728	20	22375744	MAP3K1	0.0319549	0.0303983	0.0266667	0.431467	0.236267	0.8116
BovineHD2000006729	20	22379251	MAP3K1	0.450188	0.449686	0.468	0.9392	0.441467	0.5332
BovineHD2000006731	20	22385637	MAP3K1	0.259398	0.262055	0.28	0.754133	0.647467	0.164267
BovineHD2000006732	20	22393284	MAP3K1	0.366541	0.367925	0.356	0.696133	0.676133	0.265467
BovineHD2000006734	20	22400647	MAP3K1	0.133459	0.131027	0.133333	0.658	0.1336	0.9844
BovineHD2000006735	20	22403508	MAP3K1	0.366541	0.367925	0.356	0.736933	0.787467	0.285467
BovineHD2000006736	20	22404109	MAP3K1	0.404135	0.404612	0.428	0.8172	0.670133	0.247867
BovineHD2000006738	20	22406350	MAP3K1	0.366541	0.367925	0.356	0.682267	0.8568	0.278133
BovineHD2000006739	20	22406816	MAP3K1	0.366541	0.367925	0.356	0.723067	0.477867	0.644667
Hapmap43594-BTA-50052	20	22411430	MAP3K1	0.164474	0.161426	0.146667	0.618	0.673733	0.311733
BovineHD2000006745	20	22421803	MAP3K1	0.426692	0.425577	0.409333	0.9356	0.952533	0.249867
BovineHD2000006746	20	22422423	MAP3K1	0.445489	0.444444	0.426667	0.9036	0.404133	0.204667
BovineHD2000006747	20	22423318	MAP3K1	0.455827	0.454927	0.434667	0.840933	0.5172	0.1048
BovineHD2000008566	20	29105243	HCN1	0.49812	0.490566	0.494667	0.9188	0.740667	0.875467
BTA-90616-no-rs	20	29159834	HCN1	0.202068	0.199161	0.192	0.834133	0.443333	0.795733
BTB-01122480	20	29218244	HCN1	0.150376	0.15304	0.148	0.581333	0.8552	0.874133
BovineHD2000008611	20	29239713	HCN1	0.172932	0.171908	0.185333	0.3912	0.416	0.271067
ARS-BFGL-NGS-81252	20	29275310	HCN1	0.440789	0.43501	0.444	0.3972	0.9992	0.1384
BovineHD2000008635	20	29297041	HCN1	0.478383	0.486373	0.476	0.763333	0.515467	0.199333
ARS-BFGL-NGS-14378	20	29312010	HCN1	0.444549	0.440252	0.442667	0.321333	0.703867	0.353467
BTB-01122716	20	29337360	HCN1	0.446429	0.438155	0.456	0.6824	0.140133	0.3932
ARS-BFGL-BAC-27930	20	29362772	HCN1	0.0864662	0.0890985	0.08	0.8708	0.396533	0.501333
BovineHD2000008661	20	29418883	HCN1	0.385338	0.378407	0.398667	0.8864	0.551467	0.5876
BTB-01122883	20	29447902	HCN1	0.0817669	0.0807128	0.076	0.593467	0.71	0.788533
BovineHD2000008669	20	29477952	HCN1	0.263158	0.268344	0.270667	0.947733	0.418933	0.0601333
BTA-90636-no-rs	20	29540609	HCN1	0.0244361	0.0209644	0.02	0.937733	0.611067	0.738933
BovineHD2000008682	20	29558834	HCN1	0.422932	0.428721	0.402667	0.692667	0.0682667	0.0252
BovineHD2000008684	20	29563127	HCN1	0.302632	0.302935	0.310667	0.175067	0.41	0.0028
ARS-BFGL-NGS-20488	20	40914113	NPR3	0.0648496	0.0660377	0.0613333	0.916133	0.0894667	0.373867
BovineHD2000011769	20	40926479	NPR3	0.49906	0.491614	0.484	0.190267	0	0.936
ARS-BFGL-NGS-97267	20	40970720	NPR3	0.170113	0.172956	0.164	0.0570667	0.205867	0.265733
BovineHD2100016550	21	57005226	SLC24A4	0.174812	0.178197	0.186667	0.2504	0.742	0.6996
BovineHD2100016552	21	57015381	SLC24A4	0.293233	0.291405	0.284	0.625067	0.762267	0.539333
BovineHD2100016557	21	57029188	SLC24A4	0.316729	0.316562	0.305333	0.980667	0.417467	0.482933
BovineHD2100016559	21	57032213	SLC24A4	0.489662	0.491614	0.493333	0.388	0.9016	0.836
BovineHD2100016560	21	57032781	SLC24A4	0.31485	0.315514	0.305333	0.8908	0.799467	0.494533
BovineHD2100016562	21	57035531	SLC24A4	0.25	0.249476	0.241333	0.560933	0.8492	0.5932
BovineHD2100016564	21	57038433	SLC24A4	0.208647	0.208595	0.201333	0.4076	0.184533	0.702133
BovineHD2100016565	21	57040718	SLC24A4	0.385338	0.388889	0.381333	0.242133	0.585733	0.426533
BovineHD2100016566	21	57043252	SLC24A4	0.209586	0.208595	0.201333	0.364267	0.472133	0.7336
BovineHD2100016567	21	57044106	SLC24A4	0.228383	0.227463	0.22	0.232267	0.372933	0.519333
BovineHD2100016568	21	57045035	SLC24A4	0.217105	0.218029	0.209333	0.355733	0.187733	0.773733
BovineHD2100016569	21	57046030	SLC24A4	0.217105	0.218029	0.209333	0.356933	0.243067	0.739067
BovineHD2100016570	21	57047138	SLC24A4	0.217105	0.218029	0.209333	0.363333	0.229867	0.7692
BovineHD2100016571	21	57047736	SLC24A4	0.208647	0.208595	0.201333	0.398267	0.404	0.7076
BovineHD2100016572	21	57049434	SLC24A4	0.208647	0.208595	0.201333	0.390267	0.5708	0.4992
BovineHD2100016573	21	57050311	SLC24A4	0.207707	0.206499	0.212	0.596533	0.606533	0.9592
BovineHD2100016574	21	57051366	SLC24A4	0.194549	0.19392	0.185333	0.491067	0.0629333	0.699467
BovineHD2100016575	21	57056677	SLC24A4	0.362782	0.361635	0.366667	0.8736	0.8808	0.7156
BovineHD2100016576	21	57059803	SLC24A4	0.491541	0.492662	0.494667	0.4504	0.895867	0.946133
BovineHD2100016578	21	57064997	SLC24A4	0.194549	0.19392	0.185333	0.4568	0.0582667	0.704533
BTA-52592-no-rs	21	57070793	SLC24A4	0.291353	0.294549	0.289333	0.2556	0.196267	0.215733
BovineHD2100016581	21	57076117	SLC24A4	0.224624	0.222222	0.230667	0.915067	0.424267	0.0968
BovineHD2100016582	21	57078609	SLC24A4	0.462406	0.462264	0.465333	0.313733	0.1088	0.775733
BovineHD2100016583	21	57080761	SLC24A4	0.462406	0.462264	0.465333	0.2996	0.164667	0.784267
BovineHD2100016584	21	57083664	SLC24A4	0.0639098	0.0649895	0.0626667	0.237333	0.435733	0.0445333
BovineHD2100016586	21	57102164	SLC24A4	0.216165	0.218029	0.221333	0.9684	0.654267	0.404133
BovineHD2100016589	21	57113717	SLC24A4	0.216165	0.218029	0.221333	0.968	0.319867	0.410533
BovineHD2100016591	21	57116691	SLC24A4	0.413534	0.415094	0.416	0.501333	0.4416	0.8136
BovineHD2100016592	21	57118126	SLC24A4	0.416353	0.417191	0.418667	0.505067	0.34	0.727333
Hapmap45290-BTA-52591	21	57123978	SLC24A4	0.391917	0.395178	0.410667	0.403467	0.1912	0.422667
BovineHD2100016595	21	57133482	SLC24A4	0.388158	0.387841	0.414667	0.420667	0.257867	0.3948
BovineHD2100016596	21	57134526	SLC24A4	0.180451	0.181342	0.2	0.272	0.100133	0.342533
BovineHD2100016597	21	57135337	SLC24A4	0.180451	0.181342	0.2	0.281733	0.00186667	0.418133
BovineHD2100016598	21	57136405	SLC24A4	0.180451	0.181342	0.2	0.2628	0.279867	0.409467
BovineHD2100016599	21	57137479	SLC24A4	0.388158	0.387841	0.414667	0.446	0.258533	0.3712
BovineHD2100016600	21	57138260	SLC24A4	0.180451	0.181342	0.2	0.256667	0.22	0.416133
BovineHD2100016601	21	57141339	SLC24A4	0.180451	0.181342	0.2	0.276667	0.0262667	0.8528
BovineHD2100016602	21	57142516	SLC24A4	0.180451	0.181342	0.2	0.266667	0.0772	0.439467
ARS-BFGL-NGS-104549	21	57145336	SLC24A4	0.180451	0.181342	0.2	0.2932	0.107333	0.4648
BovineHD2100016604	21	57146789	SLC24A4	0.388158	0.387841	0.414667	0.440133	0.259467	0.3776
BovineHD2100016605	21	57147656	SLC24A4	0.180451	0.181342	0.2	0.269333	0.3436	0.412667
BovineHD2100016606	21	57149054	SLC24A4	0.180451	0.181342	0.2	0.271733	0.0162667	0.429867
BovineHD2100016607	21	57153182	SLC24A4	0.180451	0.181342	0.2	0.271333	0.4308	0.392533
BovineHD2100016608	21	57156347	SLC24A4	0.388158	0.387841	0.414667	0.427867	0.708533	0.391333
BovineHD2100016609	21	57157886	SLC24A4	0.388158	0.387841	0.414667	0.432667	0.3208	0.3864
BovineHD2100016611	21	57162391	SLC24A4	0.180451	0.181342	0.2	0.272933	0.0846667	0.434133
BovineHD2100016612	21	57162897	SLC24A4	0.388158	0.387841	0.414667	0.423467	0.527333	0.8244
BovineHD2100016613	21	57163519	SLC24A4	0.388158	0.387841	0.414667	0.4276	0.360533	0.382
BovineHD2100016616	21	57165376	SLC24A4	0.388158	0.387841	0.414667	0.429333	0.228267	0.402667
BovineHD2100016617	21	57165861	SLC24A4	0.180451	0.181342	0.2	0.273067	0.174267	0.417067
BovineHD2100016618	21	57167516	SLC24A4	0.338346	0.337526	0.364	0.2	0.598133	0.7104
BovineHD2100016621	21	57176121	SLC24A4	0.327068	0.324948	0.354667	0.846133	0.0686667	0.0610667
BovineHD2100016622	21	57177899	SLC24A4	0.327068	0.324948	0.354667	0.814133	0.1996	0.0316
BovineHD2100016623	21	57178478	SLC24A4	0.18891	0.185535	0.196	0.7388	0.1704	0.209067
ARS-BFGL-NGS-119716	21	57179412	SLC24A4	0.18891	0.185535	0.196	0.731467	0.6256	0.165733
BovineHD2100016629	21	57185952	SLC24A4	0.327068	0.324948	0.354667	0.848133	0.152	0.054
UA-IFASA-6018	22	47163458	CACNA1D	0.0827068	0.0828092	0.0853333	0.601733	0	0.809867
UFL-rs135744058	22	47167943	CACNA1D	0.298872	0.298742	0.302667	0.702	0.9084	0.3032
BovineHD2200013738	22	47174392	CACNA1D	0.379699	0.380503	0.38	0.5256	0.782667	0.502
BovineHD2200013740	22	47178548	CACNA1D	0.379699	0.380503	0.38	0.5272	0.988133	0.532
BovineHD2200013745	22	47192723	CACNA1D	0.164474	0.16457	0.169333	0.623333	0.935333	0.244533
ARS-BFGL-NGS-5170	22	47203667	CACNA1D	0.342105	0.342767	0.34	0.550533	0.992133	0.561067
Hapmap41774-BTA-121358	22	47238977	CACNA1D	0.156015	0.158281	0.162667	0.8768	0.788667	0.2
ARS-BFGL-NGS-18542	22	47268628	CACNA1D	0.357143	0.358491	0.353333	0.4216	0.527867	0.369733
BovineHD2200013777	22	47336361	CACNA1D	0.241541	0.246331	0.230667	0.593733	0.9568	0.941067
BovineHD2200013794	22	47383838	CACNA1D	0.333647	0.32914	0.308	0.514	0.925867	0.785333
BovineHD2200013798	22	47394970	CACNA1D	0.0225564	0.0220126	0.02	0.250933	0.407333	0.9928
BovineHD2200013808	22	47404930	CACNA1D	0.417293	0.424528	0.406667	0.854133	0.729067	0.899333
BovineHD2200013812	22	47431174	CACNA1D	0.382519	0.37631	0.394667	0.892533	0.696933	0.4036
ARS-BFGL-NGS-114025	22	47456455	CACNA1D	0.489662	0.481132	0.496	0.751733	0.707733	0.266267
BovineHD2200013818	22	47465064	CACNA1D	0.362782	0.359539	0.386667	0.3128	0.8376	0.2128
BTB-00850807	22	47504630	CACNA1D	0.352444	0.354298	0.356	0.915733	0.8408	0.499867
BTA-86052-no-rs	22	56635317	MKRN2OS;TSEN2	0.446429	0.445493	0.433333	0.112933	0.0769333	0.969333
BovineHD2200016535	22	56658750	TSEN2	0.24718	0.254717	0.233333	0.618133	0.0442667	0.0629333
BovineHD2200016538	22	56670970	TSEN2	0.401316	0.406709	0.374667	0.0117333	0.0096	0.0261333
Hapmap50507-BTA-94221	24	54187542	RAB27B	0.360902	0.357442	0.382667	0.1596	0.245333	0.7624
BovineHD2400015603	24	54198293	RAB27B	0.230263	0.222222	0.238667	0.584667	0.522933	0.653867
BovineHD2400015606	24	54206722	RAB27B	0.408835	0.409853	0.404	0.9652	0.318933	0.366533
BovineHD2400015609	24	54211142	RAB27B	0.232143	0.235849	0.217333	0.143867	0.0302667	0.352
ARS-BFGL-NGS-113579	24	54227463	RAB27B	0.347744	0.354298	0.341333	0.319067	0.0253333	0.167467
BovineHD4100016770	24	60747483	TNFRSF11A	0.155075	0.158281	0.16	0.429867	0.208	0.367467
ARS-BFGL-NGS-14127	24	60749949	TNFRSF11A	0.270677	0.265199	0.266667	0.745733	0.460267	0.5468
BovineHD2400017752	24	60752323	TNFRSF11A	0.242481	0.237945	0.237333	0.9712	0.117467	0.611467
chr24_61238152	24	60752368	TNFRSF11A	0.0319549	0.0314465	0.0333333	0.730267	0	0.1868
chr24_61238236	24	60752452	TNFRSF11A	0.031015	0.0303983	0.0333333	0.864933	0.599733	0.6212
BovineHD2400017767	24	60792324	TNFRSF11A	0.49812	0.495807	0.498667	0.6848	0.714533	0.412
ARS-BFGL-NGS-36906	24	60798822	TNFRSF11A	0.363722	0.357442	0.357333	0.939867	0.9272	0.774533
ARS-BFGL-NGS-75540	28	9083228	EDARADD	0.319549	0.323899	0.328	0.427867	0.496267	0.306533
BovineHD2800002774	28	9096255	EDARADD	0.475564	0.477987	0.48	0.822	0.355467	0.0725333
BovineHD2800002786	28	9111426	EDARADD	0.475564	0.477987	0.48	0.844133	0.989067	0.0754667
ARS-BFGL-NGS-42296	28	9126862	EDARADD	0.270677	0.25891	0.24	0.0585333	0.046	0.922
ARS-BFGL-NGS-40798	29	45230306	SSH3	0.302632	0.300839	0.309333	0.364267	0.0538667	0.933867
BovineHD2900013642	29	45254795	CLCF1;POLD4;RAD9A	0.49812	0.495807	0.494667	0.731867	0.669867	0.865333
ARS-BFGL-NGS-118751	29	45329818	CARNS1;TBC1D10C	0.334586	0.334382	0.352	0.717733	0.645867	0.8036
ARS-BFGL-NGS-100295	29	45454142	GSTP1	0.363722	0.36478	0.357333	0.706667	0.648667	0.522
